# Supplementary material for: N′-[(E)-2-Meth­oxy­benzyl­idene]pyrazine-2-carbohydrazide
Source: Acta Crystallogr Sect E Struct Rep Online. 2011 Jun 18;67(Pt 7):o1714–5. doi: 10.1107/S1600536811022938 (PMC3152029; doi:10.1107/S1600536811022938)
Supplement: Supplementary file 2 [file e-67-o1714-Isup2.hkl]

#
# h,k,l, Fc-squared, Fo-squared, sigma(Fo-squared) and status flag
#
data_I
_shelx_title ' 0433                        New: P21/m'
_shelx_refln_list_code          4
_shelx_F_calc_maximum       83.64
_exptl_crystal_F_000       268.00
_reflns_d_resolution_high  0.7730
 
loop_
 _symmetry_equiv_pos_as_xyz
 'x, y, z'
 '-x, y+1/2, -z'
 '-x, -y, -z'
 'x, -y-1/2, z'
 
_cell_length_a     7.7615
_cell_length_b     6.4257
_cell_length_c    12.2480
_cell_angle_alpha  90.000
_cell_angle_beta   93.893
_cell_angle_gamma  90.000
 
_shelx_F_squared_multiplier     1.000
 
loop_
 _refln_index_h
 _refln_index_k
 _refln_index_l
 _refln_F_squared_calc
 _refln_F_squared_meas
 _refln_F_squared_sigma
 _refln_observed_status
   2   0   0        2.50        3.93      1.16 o
   3   0   0       81.84       89.76      3.11 o
   4   0   0        7.59        4.83      1.35 o
   5   0   0       91.97      100.00      4.24 o
   6   0   0     1768.41     1842.33     39.55 o
   7   0   0      115.24      130.55      5.72 o
   8   0   0       17.01       19.11     10.91 o
   9   0   0        1.08       -1.67      5.85 o
   1   1   0      221.45      195.39      4.80 o
   2   1   0     2893.67     2685.88     35.19 o
   3   1   0      469.47      445.50      7.81 o
   4   1   0      142.50      127.64      3.40 o
   5   1   0       23.94       25.00      2.28 o
   6   1   0       42.11       44.06      2.73 o
   7   1   0       72.12       74.63      3.36 o
   8   1   0       65.63       71.40      8.49 o
   9   1   0        1.31        1.94      3.06 o
   1   2   0      115.68      111.34      2.61 o
   2   2   0        0.01        0.96      0.60 o
   3   2   0       64.30       62.25      2.20 o
   4   2   0        5.42        5.15      1.07 o
   5   2   0       76.30       72.70      3.95 o
   6   2   0     1393.15     1514.14     36.04 o
   7   2   0       98.11      103.15      3.75 o
   8   2   0       11.50        9.43      2.44 o
   9   2   0        1.17        2.96      2.81 o
   1   3   0       45.56       47.72      1.55 o
   2   3   0      871.53      866.68     13.93 o
   3   3   0      166.18      165.34      4.55 o
   4   3   0       42.79       41.33      1.93 o
   5   3   0       14.06       12.74      1.30 o
   6   3   0       23.77       28.50      2.93 o
   7   3   0       46.38       46.77      4.97 o
   8   3   0       41.18       38.10      5.97 o
   9   3   0        1.26       -0.36      3.20 o
   0   4   0     6995.18     6969.10    195.63 o
   1   4   0       30.28       28.45      1.47 o
   2   4   0        0.00        0.55      0.58 o
   3   4   0       19.92       15.65      1.33 o
   4   4   0        0.07        0.96      0.90 o
   5   4   0       42.66       46.11      3.20 o
   6   4   0      760.08      875.67     21.47 o
   7   4   0       63.61       62.93      6.84 o
   8   4   0        3.25       10.51      4.03 o
   1   5   0       12.37       10.45      1.41 o
   2   5   0      171.37      180.98      8.11 o
   3   5   0       49.24       48.35      2.43 o
   4   5   0        6.87        5.66      1.13 o
   5   5   0       10.44        8.80      1.56 o
   6   5   0        6.63        8.62      2.28 o
   7   5   0       24.04       22.36      2.55 o
   0   6   0     1801.37     1937.24     64.93 o
   1   6   0       11.75       15.84      1.75 o
   2   6   0        0.37        1.90      1.35 o
   3   6   0        3.65        1.57      1.55 o
   4   6   0        1.66        0.58      1.53 o
   5   6   0       20.02       22.05      1.99 o
   6   6   0      338.72      338.10     12.20 o
   1   7   0        4.94       -1.58      5.07 o
   2   7   0       28.81       23.98      2.64 o
   3   7   0       14.39       15.74      2.75 o
   4   7   0        0.31        3.56      2.73 o
   5   7   0        6.91        9.05      4.58 o
   0   8   0      545.68      583.89     37.49 o
   1   8   0        4.40        6.41      4.00 o
   2   8   0        0.48       -1.45      4.16 o
  -9   0   1        7.67       15.21      5.32 o
  -8   0   1       81.04       84.36     12.35 o
  -7   0   1      486.83      518.99     25.19 o
  -6   0   1        3.24        4.29      2.73 o
  -5   0   1        5.56        9.51      1.88 o
  -4   0   1      127.87      114.97      7.88 o
  -3   0   1       31.27       27.78      1.62 o
  -2   0   1      297.60      259.68      7.02 o
  -1   0   1     5417.27     4159.99     95.40 o
   1   0   1      264.01      227.87      5.70 o
   2   0   1      158.31      145.20      4.59 o
   3   0   1      293.59      265.39     12.21 o
   4   0   1       18.40       21.08      2.47 o
   5   0   1       20.62       27.73      2.52 o
   6   0   1      483.22      514.04     14.65 o
   7   0   1       37.97       40.36      4.07 o
   8   0   1       13.36        9.02      9.00 o
   9   0   1       81.45       81.12      8.40 o
  -9   1   1       23.40       24.78      3.91 o
  -8   1   1        3.16        6.12      2.87 o
  -7   1   1        2.65        4.06      1.42 o
  -6   1   1      152.18      156.69      4.34 o
  -5   1   1        1.04        3.17      1.00 o
  -4   1   1        0.18        0.16      0.68 o
  -3   1   1        2.85        4.24      0.64 o
  -2   1   1      278.32      207.22      3.73 o
  -1   1   1       23.10       26.87      0.92 o
   1   1   1      577.14      512.94      6.77 o
   2   1   1      200.74      177.18      3.75 o
   3   1   1      352.76      347.65      6.33 o
   4   1   1      838.67      873.20     14.67 o
   5   1   1        3.20        1.09      1.15 o
   6   1   1        0.13       -1.23      1.37 o
   7   1   1      175.20      180.83      5.58 o
   8   1   1        1.56        0.65      2.31 o
   9   1   1        3.76        5.16      3.07 o
  -9   2   1        5.95        9.84      3.55 o
  -8   2   1       68.54       63.35      5.64 o
  -7   2   1      388.66      432.03     12.98 o
  -6   2   1        0.62        0.63      1.18 o
  -5   2   1        2.10        2.40      1.01 o
  -4   2   1       72.39       75.60      2.36 o
  -3   2   1       25.72       24.80      1.42 o
  -2   2   1      209.40      193.52      3.85 o
  -1   2   1     2995.30     2837.77     35.65 o
   0   2   1        0.72        1.45      0.53 o
   1   2   1      156.94      162.56      2.99 o
   2   2   1       67.62       60.69      1.97 o
   3   2   1      160.11      146.74      3.32 o
   4   2   1       21.87       24.24      2.08 o
   5   2   1       29.90       32.63      2.04 o
   6   2   1      388.51      411.13      9.03 o
   7   2   1       33.49       37.05      3.81 o
   8   2   1       10.72       17.03      4.13 o
   9   2   1       64.78       60.48      6.97 o
  -9   3   1       13.70       10.66      3.15 o
  -8   3   1        5.79        6.96      2.58 o
  -7   3   1        2.69        0.78      2.24 o
  -6   3   1      104.30      110.49      5.52 o
  -5   3   1        2.80        1.48      0.95 o
  -4   3   1        0.32        0.03      0.84 o
  -3   3   1        2.31        2.51      0.75 o
  -2   3   1       43.05       40.09      2.73 o
  -1   3   1        9.38       11.00      1.16 o
   0   3   1      239.02      229.82      4.84 o
   1   3   1       95.95       97.58      2.79 o
   2   3   1       50.25       46.64      1.67 o
   3   3   1      101.12      107.25      3.60 o
   4   3   1      437.80      451.41     10.04 o
   5   3   1        2.30        2.68      1.24 o
   6   3   1        0.00        1.67      1.21 o
   7   3   1      100.63       94.54      4.16 o
   8   3   1        0.53       -1.87      2.62 o
   9   3   1        2.80       -0.12      2.97 o
  -8   4   1       46.53       36.98      9.56 o
  -7   4   1      227.00      252.34      8.00 o
  -6   4   1        0.13       -1.57      1.30 o
  -5   4   1        0.58        1.81      1.01 o
  -4   4   1       33.60       37.46      1.88 o
  -3   4   1        8.95        9.87      0.94 o
  -2   4   1       77.13       75.99      3.49 o
  -1   4   1      945.40     1010.74     24.97 o
   0   4   1        0.12        1.17      1.27 o
   1   4   1       67.28       75.05      2.96 o
   2   4   1       13.06        8.11      2.13 o
   3   4   1       44.49       51.11      3.09 o
   4   4   1       21.82       22.85      1.73 o
   5   4   1       38.82       41.06      2.72 o
   6   4   1      210.50      243.46      5.75 o
   7   4   1       21.05       22.86      4.28 o
   8   4   1        5.04        1.99      2.81 o
  -7   5   1        2.33        5.81      2.74 o
  -6   5   1       59.99       58.34      3.23 o
  -5   5   1        3.72        5.27      1.52 o
  -4   5   1        0.41       -0.87      1.43 o
  -3   5   1        1.35        1.36      0.73 o
  -2   5   1        5.79        4.75      0.82 o
  -1   5   1        0.35        0.45      0.51 o
   0   5   1       64.43       56.25      2.27 o
   1   5   1       22.61       22.15      2.48 o
   2   5   1       15.17       13.33      1.74 o
   3   5   1       30.18       30.79      3.10 o
   4   5   1      157.12      165.81      5.33 o
   5   5   1        3.58        3.84      1.09 o
   6   5   1        0.24        0.64      1.40 o
   7   5   1       36.79       37.67      4.48 o
  -6   6   1        0.55        0.11      2.42 o
  -5   6   1        0.39        2.64      1.30 o
  -4   6   1       18.04       16.12      1.39 o
  -3   6   1        2.24       -0.90      1.53 o
  -2   6   1       26.99       27.61      1.94 o
  -1   6   1      345.20      365.81     15.54 o
   0   6   1        0.24        0.31      1.26 o
   1   6   1       34.17       40.98      2.55 o
   2   6   1        2.55        3.17      1.38 o
   3   6   1       10.55       15.89      2.37 o
   4   6   1       16.95       10.02      2.51 o
   5   6   1       36.33       39.24      3.77 o
   6   6   1       89.21       94.18     13.07 o
  -5   7   1        3.04        1.54      3.39 o
  -4   7   1        0.22       -0.85      2.25 o
  -3   7   1        1.14       -0.77      2.22 o
  -2   7   1        0.39        1.85      1.16 o
  -1   7   1        0.00       -3.28      2.80 o
   0   7   1       21.36       20.24      3.32 o
   1   7   1        7.49        5.23      1.78 o
   2   7   1        4.97        4.95      1.57 o
   3   7   1       10.24        5.74      2.75 o
   4   7   1       50.39       47.87      5.40 o
   5   7   1        3.44        1.67      7.60 o
  -2   8   1       12.32        9.67      4.65 o
  -1   8   1      146.37      173.13     11.89 o
   0   8   1        0.12       -0.48      3.06 o
   1   8   1       16.83        6.98      8.55 o
   2   8   1        0.32       -3.91      3.37 o
  -9   0   2       82.32      103.12      8.93 o
  -8   0   2       39.77       40.28      7.59 o
  -7   0   2       51.75       58.16      6.02 o
  -6   0   2       11.67       16.90      2.37 o
  -5   0   2       71.66       68.65      3.40 o
  -4   0   2      101.51      116.80      4.22 o
  -3   0   2        8.95        9.67      1.14 o
  -2   0   2        0.54        0.49      0.55 o
  -1   0   2      436.36      407.61     10.72 o
   1   0   2      742.91      594.50     10.25 o
   2   0   2      258.21      254.98      5.66 o
   3   0   2       18.48       19.31      2.50 o
   4   0   2      233.33      272.18      8.03 o
   5   0   2      115.38      114.23      4.99 o
   6   0   2       14.85       16.19      3.29 o
   7   0   2        1.63        0.92      2.17 o
   8   0   2       27.44       19.05      4.16 o
   9   0   2        8.07        9.98      4.77 o
  -9   1   2       24.08       31.71      3.81 o
  -8   1   2       13.92       11.70      2.85 o
  -7   1   2      640.51      641.69     19.44 o
  -6   1   2      649.33      681.36     12.34 o
  -5   1   2      107.03      114.65      3.73 o
  -4   1   2      326.79      352.42      7.28 o
  -3   1   2      143.34      157.50      4.53 o
  -2   1   2      174.21      159.51      3.18 o
  -1   1   2     2288.47     1994.52     31.46 o
   0   1   2     2762.24     2514.17     31.08 o
   1   1   2      946.93      843.37     10.46 o
   2   1   2       63.76       68.03      1.98 o
   3   1   2      153.78      165.89      3.60 o
   4   1   2      242.33      265.03      5.56 o
   5   1   2       34.30       35.09      1.96 o
   6   1   2        2.02        1.02      1.51 o
   7   1   2       29.41       33.76      3.66 o
   8   1   2        2.06        2.13      2.25 o
   9   1   2        2.81        6.21      3.06 o
  -9   2   2       68.35       67.27      6.02 o
  -8   2   2       28.00       31.54      3.81 o
  -7   2   2       35.60       34.97      2.31 o
  -6   2   2        7.06        6.44      1.45 o
  -5   2   2       49.09       46.33      2.60 o
  -4   2   2       50.63       51.51      3.36 o
  -3   2   2        8.52       10.84      1.20 o
  -2   2   2        4.73        4.97      0.86 o
  -1   2   2      165.73      158.95      3.15 o
   0   2   2      343.10      335.97      6.82 o
   1   2   2      258.83      223.06      4.88 o
   2   2   2      177.03      163.08      3.05 o
   3   2   2        3.94        3.78      0.89 o
   4   2   2      141.59      155.12      5.70 o
   5   2   2       82.79       83.20      3.03 o
   6   2   2        8.64        7.24      1.96 o
   7   2   2        1.28       -0.97      1.63 o
   8   2   2       22.51       23.55      3.88 o
   9   2   2        7.34        5.89      2.99 o
  -9   3   2       17.89       14.88      4.37 o
  -8   3   2       11.01       11.45      2.71 o
  -7   3   2      439.33      483.88     10.45 o
  -6   3   2      384.17      429.89     10.41 o
  -5   3   2       39.70       37.71      2.85 o
  -4   3   2      120.48      127.51      3.62 o
  -3   3   2       36.08       35.32      1.72 o
  -2   3   2       63.66       66.46      1.94 o
  -1   3   2      613.47      623.81     10.37 o
   0   3   2      904.56      946.01     13.45 o
   1   3   2      312.69      303.39     10.96 o
   2   3   2       28.71       30.34      1.22 o
   3   3   2       71.14       68.51      2.55 o
   4   3   2      151.37      165.28      5.98 o
   5   3   2       18.81       17.01      1.59 o
   6   3   2        0.14        0.61      1.37 o
   7   3   2       20.28       26.85      3.00 o
   8   3   2        2.83        3.64      2.29 o
   9   3   2        2.75       -0.64      2.93 o
  -8   4   2       10.25       11.44      3.86 o
  -7   4   2       13.25       13.45      2.52 o
  -6   4   2        1.77       -0.18      1.33 o
  -5   4   2       18.20       20.60      1.88 o
  -4   4   2        6.18        6.27      1.07 o
  -3   4   2        6.11        8.45      0.92 o
  -2   4   2       12.18       11.22      1.06 o
  -1   4   2       24.62       24.32      1.33 o
   0   4   2       84.66       91.80      2.96 o
   1   4   2       52.76       50.11      2.21 o
   2   4   2       38.50       43.20      2.41 o
   3   4   2        1.63        1.58      0.56 o
   4   4   2       63.00       69.18      2.45 o
   5   4   2       47.19       51.56      3.66 o
   6   4   2        2.76        0.93      1.53 o
   7   4   2        1.03        2.59      3.01 o
   8   4   2       12.82       12.04      3.70 o
  -7   5   2      222.39      239.96      9.24 o
  -6   5   2      178.67      195.80      5.95 o
  -5   5   2        9.99       10.92      2.59 o
  -4   5   2       34.44       30.93      2.04 o
  -3   5   2        8.62        7.67      1.33 o
  -2   5   2       44.46       44.67      1.89 o
  -1   5   2      182.33      187.03      3.93 o
   0   5   2      217.04      238.93      8.67 o
   1   5   2       62.97       61.32      3.02 o
   2   5   2        8.88        5.17      1.40 o
   3   5   2       21.16       18.55      2.11 o
   4   5   2       92.22       94.64      4.41 o
   5   5   2        9.73       10.91      1.83 o
   6   5   2        0.07       -2.12      1.62 o
   7   5   2        8.69        0.22      2.59 o
  -6   6   2        0.22        0.64      2.96 o
  -5   6   2        4.72        3.42      1.74 o
  -4   6   2        0.02        1.09      1.09 o
  -3   6   2        3.74        3.23      0.90 o
  -2   6   2       16.55       13.35      1.08 o
  -1   6   2        2.97        2.91      0.88 o
   0   6   2       21.20       15.08      1.54 o
   1   6   2       20.88       16.12      2.36 o
   2   6   2        2.25        1.13      1.41 o
   3   6   2        3.05        0.31      1.46 o
   4   6   2       34.06       37.46      4.11 o
   5   6   2       28.06       19.41      6.19 o
   6   6   2        0.70        3.42      4.84 o
  -5   7   2        1.76        5.52      5.13 o
  -4   7   2        8.96        4.49      2.73 o
  -3   7   2        2.59       -0.15      3.39 o
  -2   7   2       30.45       25.27      1.67 o
  -1   7   2       67.85       61.36      8.96 o
   0   7   2       60.78       53.75      4.67 o
   1   7   2       11.75       10.80      3.51 o
   2   7   2        2.85        2.86      3.15 o
   3   7   2        6.27        8.36      4.96 o
   4   7   2       52.58       52.65      5.48 o
   5   7   2        4.18        8.17      3.85 o
  -2   8   2       15.75       10.84      9.30 o
  -1   8   2        0.06       -1.20      6.00 o
   0   8   2        7.18        6.60      3.69 o
   1   8   2        7.40        2.10      6.30 o
   2   8   2        0.00        2.62      2.49 o
  -9   0   3        1.18       -1.04      6.00 o
  -8   0   3        0.01        5.72      3.39 o
  -7   0   3      109.02       99.49      5.25 o
  -6   0   3        3.31        3.34      2.55 o
  -5   0   3       45.99       52.55      2.89 o
  -4   0   3        0.21        1.26      1.06 o
  -3   0   3     1852.30     1969.75     40.36 o
  -2   0   3        0.40        1.84      0.95 o
  -1   0   3       83.71       75.17      2.36 o
   0   0   3      139.31      118.31      4.44 o
   1   0   3      501.40      510.99     12.38 o
   2   0   3       45.77       34.80      2.69 o
   3   0   3     1909.98     1967.85     34.07 o
   4   0   3        0.77        0.73      1.09 o
   5   0   3      270.51      314.66     10.10 o
   6   0   3        0.60        3.02      1.73 o
   7   0   3      256.36      218.52      8.14 o
   8   0   3        9.49        5.13      3.88 o
   9   0   3       16.24       17.84      5.13 o
  -9   1   3       29.15       25.51      3.98 o
  -8   1   3        5.50        6.74      2.79 o
  -7   1   3      313.48      320.63      8.88 o
  -6   1   3      118.37      111.32      6.19 o
  -5   1   3        2.51        3.48      0.93 o
  -4   1   3      159.19      182.02      4.24 o
  -3   1   3      497.06      520.70      9.05 o
  -2   1   3        0.26        1.00      0.96 o
  -1   1   3      234.96      220.93      7.43 o
   0   1   3      174.05      159.82      2.87 o
   1   1   3      281.53      246.94      4.34 o
   2   1   3      160.76      169.35      3.84 o
   3   1   3     2109.81     2137.67     28.97 o
   4   1   3        4.73        4.10      0.93 o
   5   1   3      338.83      331.86      8.40 o
   6   1   3       23.86       23.05      2.61 o
   7   1   3       18.68       13.72      2.64 o
   8   1   3        2.67        4.24      2.31 o
   9   1   3      103.52      126.36      6.95 o
  -9   2   3        1.15        1.78      2.90 o
  -8   2   3        0.11        3.59      3.03 o
  -7   2   3       86.56       85.27      4.92 o
  -6   2   3        2.80        4.37      1.25 o
  -5   2   3       38.65       38.15      1.81 o
  -4   2   3        1.14        1.91      0.77 o
  -3   2   3     1044.02     1126.08     16.79 o
  -2   2   3        3.01        3.98      0.45 o
  -1   2   3       77.79       71.92      1.52 o
   0   2   3      119.71      117.25      2.23 o
   1   2   3      310.09      318.63      5.01 o
   2   2   3       28.02       25.46      1.49 o
   3   2   3     1196.41     1210.57     17.32 o
   4   2   3        0.43        0.60      0.89 o
   5   2   3      180.30      190.47      4.30 o
   6   2   3        0.28        1.42      1.30 o
   7   2   3      209.02      183.51      7.20 o
   8   2   3        7.20        4.30      1.95 o
   9   2   3       15.77       14.78      2.90 o
  -9   3   3       22.34       20.30      4.36 o
  -8   3   3        6.39        5.57      2.46 o
  -7   3   3      223.04      222.82      7.20 o
  -6   3   3       85.70       94.50      3.98 o
  -5   3   3        0.79        0.48      0.86 o
  -4   3   3       86.53       97.00      4.73 o
  -3   3   3      235.68      271.38      5.60 o
  -2   3   3        0.19        1.62      0.73 o
  -1   3   3       42.61       40.53      1.37 o
   0   3   3       22.38       25.80      1.21 o
   1   3   3       54.08       53.94      1.44 o
   2   3   3       95.79      108.39      3.46 o
   3   3   3      983.22     1074.02     16.50 o
   4   3   3        5.91        6.61      2.69 o
   5   3   3      190.48      205.45      5.01 o
   6   3   3       14.07       13.70      2.86 o
   7   3   3        8.18        7.41      2.16 o
   8   3   3        1.31        4.67      2.31 o
  -8   4   3        0.41       -3.14      2.58 o
  -7   4   3       50.73       57.31      3.25 o
  -6   4   3        0.80        1.04      1.35 o
  -5   4   3       16.67       20.54      2.32 o
  -4   4   3        0.49       -0.16      0.83 o
  -3   4   3      356.36      399.97      9.27 o
  -2   4   3        5.24        4.02      0.94 o
  -1   4   3       25.53       21.96      1.23 o
   0   4   3       44.92       46.94      2.01 o
   1   4   3       85.15       86.28      4.45 o
   2   4   3        6.19        5.48      1.39 o
   3   4   3      423.78      436.03      9.29 o
   4   4   3        0.01       -1.27      1.24 o
   5   4   3       56.86       56.74      3.60 o
   6   4   3        0.03       -1.09      1.33 o
   7   4   3      117.09      111.94      6.91 o
   8   4   3        3.74        5.05      3.47 o
  -7   5   3      121.71      133.31      8.02 o
  -6   5   3       51.58       48.11      3.03 o
  -5   5   3        0.13        1.92      1.23 o
  -4   5   3       39.56       37.47      3.97 o
  -3   5   3      102.43      110.03      3.47 o
  -2   5   3        1.55        2.41      1.84 o
  -1   5   3        3.13        3.15      0.71 o
   0   5   3        4.50        4.97      1.27 o
   1   5   3       12.91       11.41      1.34 o
   2   5   3       28.24       28.39      3.91 o
   3   5   3      307.61      332.82      9.30 o
   4   5   3        1.91        1.49      0.91 o
   5   5   3       65.32       65.76      3.21 o
   6   5   3        7.67        8.52      3.71 o
   7   5   3        2.18        2.71      2.85 o
  -6   6   3        0.04       -0.92      2.59 o
  -5   6   3        3.78        2.41      1.82 o
  -4   6   3        0.01       -0.79      1.16 o
  -3   6   3      130.37      134.75      3.81 o
  -2   6   3        1.83        2.32      0.84 o
  -1   6   3        3.27        0.18      1.21 o
   0   6   3       10.95       13.10      1.53 o
   1   6   3       17.63       21.10      2.02 o
   2   6   3        0.71        1.15      1.90 o
   3   6   3      136.07      134.47      7.61 o
   4   6   3        0.40       -1.15      1.99 o
   5   6   3        9.90        6.32      5.25 o
   6   6   3        0.36       -3.81      3.80 o
  -5   7   3        0.00       -1.16      3.06 o
  -4   7   3       17.07       12.36      4.47 o
  -3   7   3       45.78       48.12      5.91 o
  -2   7   3        1.75        3.09      3.02 o
  -1   7   3        0.07        1.05      1.78 o
   0   7   3        1.52        0.75      1.12 o
   1   7   3        3.60        0.61      2.03 o
   2   7   3        7.96        5.67      2.44 o
   3   7   3       96.38       94.54     12.74 o
   4   7   3        0.64       -0.50      3.52 o
  -2   8   3        0.77       -1.50      6.90 o
  -1   8   3        0.35       11.10      9.60 o
   0   8   3        3.10       -9.00      6.00 o
   1   8   3        4.64        0.60      4.20 o
  -9   0   4        0.01        5.07      3.96 o
  -8   0   4       23.91       22.77      4.03 o
  -7   0   4        9.91        7.43      3.02 o
  -6   0   4       45.07       52.32      8.09 o
  -5   0   4       20.03       22.30      2.21 o
  -4   0   4      233.07      269.07      8.25 o
  -3   0   4      199.46      226.39      6.70 o
  -2   0   4        0.93        1.29      0.70 o
  -1   0   4      970.17      951.28     18.96 o
   0   0   4      138.23      122.63      6.65 o
   1   0   4      492.13      483.11     10.09 o
   2   0   4       46.59       40.25      2.02 o
   3   0   4        7.23        6.91      2.08 o
   4   0   4        0.53        0.60      1.47 o
   5   0   4       39.54       40.24      4.17 o
   6   0   4        8.46        6.55      2.14 o
   7   0   4       86.49       62.62      5.48 o
   8   0   4        7.40        9.70      3.30 o
   9   0   4       38.39       45.69      6.41 o
  -9   1   4        0.99       -0.18      2.18 o
  -8   1   4       15.36       11.93      2.30 o
  -7   1   4      112.56      118.10      6.54 o
  -6   1   4        2.80        2.62      1.11 o
  -5   1   4       13.08       11.20      1.22 o
  -4   1   4      227.78      248.13      5.15 o
  -3   1   4      178.18      204.89      4.90 o
  -2   1   4       18.68       19.47      1.09 o
  -1   1   4      389.55      396.78      6.83 o
   0   1   4      329.90      318.37      6.62 o
   1   1   4      351.70      349.03      6.24 o
   2   1   4      429.05      427.43      6.36 o
   3   1   4       88.06      108.56      2.89 o
   4   1   4       14.96       14.71      1.51 o
   5   1   4       51.38       52.27      2.14 o
   6   1   4       12.60       10.64      1.54 o
   7   1   4        0.88       -0.66      1.59 o
   8   1   4        1.69        0.14      1.88 o
   9   1   4        6.25       17.80      4.07 o
  -9   2   4        0.05       -1.01      2.60 o
  -8   2   4       21.26       20.97      2.73 o
  -7   2   4        8.27       10.11      1.71 o
  -6   2   4       36.73       37.43      2.08 o
  -5   2   4       12.06       12.74      1.20 o
  -4   2   4      165.76      188.92      4.62 o
  -3   2   4      136.52      136.49      3.23 o
  -2   2   4        0.66        1.15      0.28 o
  -1   2   4      583.94      558.03     11.80 o
   0   2   4      117.01      116.47      2.41 o
   1   2   4      241.75      250.20      4.84 o
   2   2   4       51.56       56.59      2.58 o
   3   2   4        1.46       -0.27      0.81 o
   4   2   4        0.10        1.40      0.95 o
   5   2   4       23.47       22.45      1.55 o
   6   2   4        8.02        7.36      1.35 o
   7   2   4       72.87       63.76      4.73 o
   8   2   4        6.41        6.40      2.36 o
   9   2   4       31.39       37.87      4.08 o
  -9   3   4        0.55       -2.12      2.42 o
  -8   3   4       12.77       15.59      3.16 o
  -7   3   4       67.07       68.59      3.77 o
  -6   3   4        0.66        1.91      1.04 o
  -5   3   4       10.95       12.47      1.73 o
  -4   3   4      125.55      136.66      4.82 o
  -3   3   4       90.94       92.87      3.15 o
  -2   3   4       16.42       16.98      1.66 o
  -1   3   4      115.51      102.06      2.42 o
   0   3   4      153.25      158.84      3.60 o
   1   3   4      111.05      114.37      3.42 o
   2   3   4      172.50      176.74      4.97 o
   3   3   4       33.09       33.66      1.69 o
   4   3   4        6.55        7.67      2.55 o
   5   3   4       25.19       27.68      2.85 o
   6   3   4        9.76       11.01      1.72 o
   7   3   4        0.57       -0.03      2.01 o
   8   3   4        2.32        1.25      2.65 o
  -8   4   4       14.17       17.94      3.37 o
  -7   4   4        6.15        4.15      3.12 o
  -6   4   4       19.79       18.34      2.50 o
  -5   4   4        1.90        1.78      0.92 o
  -4   4   4       70.26       77.90      2.70 o
  -3   4   4       57.71       56.35      2.32 o
  -2   4   4        0.41        0.20      0.77 o
  -1   4   4      159.64      155.54      3.62 o
   0   4   4       50.23       54.27      1.84 o
   1   4   4       70.87       71.56      3.27 o
   2   4   4       28.74       34.82      2.51 o
   3   4   4        0.00        0.97      1.22 o
   4   4   4        1.23        1.13      1.12 o
   5   4   4        8.27        5.56      2.00 o
   6   4   4        8.89        9.56      3.50 o
   7   4   4       42.83       49.22      4.54 o
   8   4   4        4.73        0.27      6.00 o
  -7   5   4       29.49       22.95      3.33 o
  -6   5   4        0.07        1.28      1.75 o
  -5   5   4        4.83        5.02      1.53 o
  -4   5   4       40.30       39.27      4.67 o
  -3   5   4       20.40       18.01      1.48 o
  -2   5   4        1.72        1.41      0.74 o
  -1   5   4       32.24       32.30      3.07 o
   0   5   4       46.47       40.84      2.20 o
   1   5   4       27.41       21.76      1.86 o
   2   5   4       57.93       51.80      4.04 o
   3   5   4        9.15        7.74      1.65 o
   4   5   4        1.93        1.82      0.95 o
   5   5   4        8.13        8.24      2.14 o
   6   5   4        5.19        6.84      2.72 o
   7   5   4        0.45       -1.80      4.10 o
  -6   6   4        8.44        3.80      2.57 o
  -5   6   4        0.00       -0.20      1.76 o
  -4   6   4       24.50       23.86      2.37 o
  -3   6   4       22.62       23.35      1.75 o
  -2   6   4        2.90        3.06      1.08 o
  -1   6   4       32.72       25.56      1.80 o
   0   6   4       16.50       16.80      2.30 o
   1   6   4       25.26       22.69      3.47 o
   2   6   4       10.27       10.93      3.05 o
   3   6   4        0.01        3.31      2.03 o
   4   6   4        1.34        0.35      2.18 o
   5   6   4        2.80        4.57      2.96 o
   6   6   4        8.59        2.56      5.34 o
  -4   7   4       11.08       12.55      6.32 o
  -3   7   4        3.86        3.35      1.99 o
  -2   7   4        0.00        1.38      3.75 o
  -1   7   4        9.52        8.25      3.04 o
   0   7   4       14.80       14.98      2.48 o
   1   7   4        7.27        3.28      2.47 o
   2   7   4       19.40       16.23      5.95 o
   3   7   4        2.88        2.05      2.68 o
   4   7   4        0.42        1.38      6.45 o
  -1   8   4        7.26        4.12      7.08 o
   0   8   4        6.34        1.80      6.30 o
  -9   0   5        7.40       11.06      4.25 o
  -8   0   5        9.26        6.77      3.14 o
  -7   0   5       87.56       88.71      6.23 o
  -6   0   5        1.32        1.92      1.63 o
  -5   0   5       20.94       19.46      3.61 o
  -4   0   5      128.50      139.35      7.26 o
  -3   0   5      213.05      238.99      6.88 o
  -2   0   5      106.79       97.13      4.21 o
  -1   0   5       16.76       16.02      2.43 o
   0   0   5       47.88       52.26      2.29 o
   1   0   5       16.16       20.28      5.35 o
   2   0   5       12.37       11.01      1.64 o
   3   0   5      136.94      145.53      8.31 o
   4   0   5       62.53       59.31      3.55 o
   5   0   5       24.24       16.95      2.30 o
   6   0   5        0.42        0.79      2.12 o
   7   0   5        2.27        3.48      2.94 o
   8   0   5        0.03        0.53      3.00 o
   9   0   5        5.40        3.93      5.08 o
  -9   1   5        0.23        3.12      2.52 o
  -8   1   5        2.89        5.95      2.24 o
  -7   1   5        5.35        2.50      1.22 o
  -6   1   5        4.23        1.61      1.28 o
  -5   1   5        5.12        3.17      1.21 o
  -4   1   5      106.71      137.39      4.02 o
  -3   1   5      105.27      112.29      3.68 o
  -2   1   5      212.87      207.39      4.67 o
  -1   1   5      125.02      125.25      3.09 o
   0   1   5       17.90       25.23      1.48 o
   1   1   5      827.29      847.93     13.17 o
   2   1   5       18.92       20.16      1.25 o
   3   1   5        5.28        5.06      1.08 o
   4   1   5        3.87        3.69      1.20 o
   5   1   5        0.93        0.97      1.13 o
   6   1   5       58.47       51.15      2.77 o
   7   1   5       84.16       56.91      3.59 o
   8   1   5       15.48       17.12      2.89 o
   9   1   5       15.05       11.09      2.91 o
  -9   2   5        6.23        9.60      3.20 o
  -8   2   5        7.05        6.14      2.45 o
  -7   2   5       73.74       72.40      3.55 o
  -6   2   5        0.67       -0.87      1.09 o
  -5   2   5       12.73       12.79      1.77 o
  -4   2   5       73.12       77.57      3.75 o
  -3   2   5      169.88      194.02      5.25 o
  -2   2   5       57.42       61.56      2.20 o
  -1   2   5       23.77       20.49      1.55 o
   0   2   5       41.57       47.84      1.57 o
   1   2   5        3.21        2.25      0.93 o
   2   2   5        4.08        2.76      1.16 o
   3   2   5       83.40       84.68      2.82 o
   4   2   5       39.10       38.32      2.20 o
   5   2   5       21.39       18.63      2.13 o
   6   2   5        0.17        0.01      1.66 o
   7   2   5        1.31        1.05      2.00 o
   8   2   5        0.19        0.33      3.22 o
  -8   3   5        0.95        1.83      2.48 o
  -7   3   5        4.58        3.11      1.69 o
  -6   3   5        6.06        5.71      1.32 o
  -5   3   5        4.45        2.59      0.97 o
  -4   3   5       57.80       62.30      3.31 o
  -3   3   5       54.46       60.79      2.61 o
  -2   3   5       83.84       86.36      4.23 o
  -1   3   5       66.28       73.07      2.38 o
   0   3   5        9.52        8.52      0.83 o
   1   3   5      387.25      428.78      8.52 o
   2   3   5       10.25        8.51      1.37 o
   3   3   5        0.34        0.65      1.57 o
   4   3   5        1.43        0.33      1.02 o
   5   3   5        4.09        4.20      1.51 o
   6   3   5       29.64       33.15      3.35 o
   7   3   5       58.61       52.60      5.08 o
   8   3   5       11.42        2.10      3.91 o
  -8   4   5        3.11        1.47      2.39 o
  -7   4   5       43.78       38.69      4.47 o
  -6   4   5        0.28        1.81      1.38 o
  -5   4   5        5.29        4.89      1.22 o
  -4   4   5       22.65       19.93      2.55 o
  -3   4   5       78.23       86.40      2.93 o
  -2   4   5       29.67       36.97      3.40 o
  -1   4   5        6.92        7.81      1.02 o
   0   4   5       12.40       11.72      1.18 o
   1   4   5        0.02        1.11      0.74 o
   2   4   5        0.33        1.63      0.73 o
   3   4   5       28.40       35.42      2.54 o
   4   4   5       12.82       15.99      1.78 o
   5   4   5       15.15       17.41      1.82 o
   6   4   5        0.00        0.66      1.84 o
   7   4   5        0.26       -2.91      3.70 o
  -7   5   5        2.73        3.85      3.37 o
  -6   5   5        5.14        6.45      1.95 o
  -5   5   5        2.52        2.75      1.22 o
  -4   5   5       26.00       27.14      2.18 o
  -3   5   5       19.57       16.40      1.57 o
  -2   5   5       20.50       20.28      1.88 o
  -1   5   5       25.24       27.25      2.03 o
   0   5   5        1.32        1.60      0.66 o
   1   5   5      115.63      122.93      7.86 o
   2   5   5        9.77       10.85      1.80 o
   3   5   5        0.00       -0.92      1.58 o
   4   5   5        1.32        0.87      1.12 o
   5   5   5        5.19        0.99      2.24 o
   6   5   5       10.60        8.24      3.74 o
   7   5   5       32.04       29.86      5.01 o
  -6   6   5        0.22        0.18      8.25 o
  -5   6   5        2.15        0.79      2.99 o
  -4   6   5        6.42        7.51      3.11 o
  -3   6   5       27.46       22.96      2.72 o
  -2   6   5       20.12       15.86      1.76 o
  -1   6   5        0.02        2.70      1.24 o
   0   6   5        1.55        2.89      3.56 o
   1   6   5        0.30        0.99      1.69 o
   2   6   5        0.00       -0.20      1.71 o
   3   6   5        8.51        8.30      2.60 o
   4   6   5        3.07        3.70      3.94 o
   5   6   5        8.78        9.45      5.90 o
  -4   7   5        9.96        8.87      4.65 o
  -3   7   5        7.52        7.52      2.00 o
  -2   7   5        4.06       11.59      2.85 o
  -1   7   5        9.75        9.68      3.63 o
   0   7   5        0.02        1.08      3.63 o
   1   7   5       34.09       29.10      5.02 o
   2   7   5        6.08        6.44      3.55 o
   3   7   5        0.04        3.53      2.71 o
   4   7   5        0.93        1.31      3.55 o
  -9   0   6        3.62        9.21      4.70 o
  -8   0   6       39.75       39.23      4.22 o
  -7   0   6       12.28        5.56      2.21 o
  -6   0   6        8.30        8.03      1.97 o
  -5   0   6      127.39      123.95      5.18 o
  -4   0   6      134.83      136.98      5.02 o
  -3   0   6       20.57       22.17      1.74 o
  -2   0   6      311.55      328.60      8.72 o
  -1   0   6      215.70      210.36     12.83 o
   0   0   6        0.04        0.40      1.07 o
   1   0   6      210.60      213.87      7.39 o
   2   0   6       58.43       57.41      3.83 o
   3   0   6       50.05       50.64      4.49 o
   4   0   6      176.80      161.99      6.62 o
   5   0   6       46.38       41.34      3.48 o
   6   0   6        2.67        0.38      2.26 o
   7   0   6       17.92       23.68      4.35 o
   8   0   6        6.17        5.80      5.19 o
  -9   1   6       20.81       31.05      4.15 o
  -8   1   6        0.00       -0.59      2.10 o
  -7   1   6      127.80      120.95      5.63 o
  -6   1   6      264.80      238.54     10.01 o
  -5   1   6        3.92        3.92      0.90 o
  -4   1   6      179.53      202.08      4.39 o
  -3   1   6      113.82      123.66      3.30 o
  -2   1   6      115.25      116.49      4.47 o
  -1   1   6      675.16      734.09     11.82 o
   0   1   6     2457.91     2651.64     41.63 o
   1   1   6      206.84      211.05      4.43 o
   2   1   6       21.28       20.84      1.35 o
   3   1   6        0.01        1.20      0.96 o
   4   1   6       55.86       54.07      4.36 o
   5   1   6      140.73      127.90      7.07 o
   6   1   6      101.72       77.94      3.49 o
   7   1   6        1.78        3.81      2.32 o
   8   1   6        3.44        7.41      3.06 o
  -9   2   6        2.24        3.04      3.03 o
  -8   2   6       30.88       28.79      3.49 o
  -7   2   6        9.99        8.50      1.82 o
  -6   2   6        7.21        5.97      1.59 o
  -5   2   6       89.26       83.28      3.19 o
  -4   2   6       89.14       88.60      2.73 o
  -3   2   6        9.02        5.78      1.90 o
  -2   2   6      185.73      183.84      5.55 o
  -1   2   6      129.47      136.60      3.49 o
   0   2   6        0.05        2.04      0.93 o
   1   2   6      114.33      117.00      5.32 o
   2   2   6       37.08       33.13      1.52 o
   3   2   6       32.41       33.22      1.86 o
   4   2   6      152.58      166.02      4.81 o
   5   2   6       37.01       36.12      2.51 o
   6   2   6        1.48        2.90      3.05 o
   7   2   6       13.80       10.82      4.03 o
   8   2   6        6.32        3.82      2.51 o
  -8   3   6        0.08       -1.22      3.42 o
  -7   3   6       81.77       71.42      4.52 o
  -6   3   6      174.96      171.32      5.52 o
  -5   3   6        1.39        2.42      1.41 o
  -4   3   6      101.05      109.05      4.32 o
  -3   3   6       41.68       47.76      4.11 o
  -2   3   6       41.09       40.88      2.13 o
  -1   3   6      258.12      281.77      6.05 o
   0   3   6     1064.43     1146.83     16.15 o
   1   3   6      105.01      113.89      3.19 o
   2   3   6       13.16       13.44      1.72 o
   3   3   6        0.03       -1.30      1.16 o
   4   3   6       30.10       33.66      2.29 o
   5   3   6      107.12      102.49      5.99 o
   6   3   6       77.74       67.06      9.94 o
   7   3   6        0.84       -2.15      5.36 o
   8   3   6        2.85        2.56      4.10 o
  -8   4   6       14.06       12.28      5.37 o
  -7   4   6        6.53        6.99      2.62 o
  -6   4   6        3.63        1.44      2.41 o
  -5   4   6       40.07       38.79      2.52 o
  -4   4   6       35.27       32.42      2.35 o
  -3   4   6        0.56        1.66      1.30 o
  -2   4   6       48.12       42.58      2.48 o
  -1   4   6       42.72       44.48      2.51 o
   0   4   6        0.46        0.38      0.79 o
   1   4   6       28.85       25.79      1.54 o
   2   4   6       17.79       14.68      1.28 o
   3   4   6       15.44       15.51      2.12 o
   4   4   6       96.74       98.43      5.44 o
   5   4   6       25.29       25.86      2.48 o
   6   4   6        0.52        2.77      3.86 o
   7   4   6        7.47       11.30      4.25 o
  -7   5   6       36.85       26.88      5.34 o
  -6   5   6       84.44       81.74      6.69 o
  -5   5   6        0.01       -0.77      1.24 o
  -4   5   6       35.48       36.53      3.57 o
  -3   5   6       12.51       10.07      2.67 o
  -2   5   6       14.02       12.28      1.88 o
  -1   5   6       80.33       74.73      2.74 o
   0   5   6      382.63      412.45      7.67 o
   1   5   6       32.14       31.15      3.91 o
   2   5   6        3.18        2.37      1.81 o
   3   5   6        0.57       -0.70      1.43 o
   4   5   6       13.74       12.93      2.81 o
   5   5   6       65.21       62.25      4.00 o
   6   5   6       46.35       46.13      9.15 o
  -6   6   6        1.14        1.76      5.19 o
  -5   6   6       14.93       18.88      4.27 o
  -4   6   6       11.59        9.18      3.75 o
  -3   6   6        0.28        2.37      1.55 o
  -2   6   6        6.37        3.33      2.55 o
  -1   6   6       11.93       10.85      1.55 o
   0   6   6        0.67       -0.36      1.77 o
   1   6   6        5.96        7.16      2.22 o
   2   6   6        8.51        4.85      2.15 o
   3   6   6        7.29       10.22      2.83 o
   4   6   6       50.44       61.39      6.46 o
   5   6   6       16.71       13.26      4.58 o
  -4   7   6       11.61       11.48      4.36 o
  -3   7   6        3.08        0.56      1.99 o
  -2   7   6        4.83        3.63      2.98 o
  -1   7   6       25.29       28.74     11.85 o
   0   7   6      137.02      156.68     21.29 o
   1   7   6        8.95        3.39      4.80 o
   2   7   6        0.33        1.46      3.81 o
   3   7   6        0.79        0.62      3.75 o
  -9   0   7        4.45        4.36      3.46 o
  -8   0   7       18.01        7.64      4.14 o
  -7   0   7        0.22       -0.98      1.72 o
  -6   0   7       56.13       49.04      3.62 o
  -5   0   7       18.34       16.12      2.58 o
  -4   0   7      146.40      151.44      5.82 o
  -3   0   7       16.43       19.13      1.77 o
  -2   0   7      228.62      238.22      8.06 o
  -1   0   7       17.61       18.89      2.97 o
   0   0   7       16.02       18.88      1.80 o
   1   0   7      135.77      139.95      5.95 o
   2   0   7       95.83       91.95      4.72 o
   3   0   7      125.88      103.59      7.78 o
   4   0   7     1298.34     1295.93     28.75 o
   5   0   7      106.02       94.60      8.39 o
   6   0   7        1.35       -1.26      2.60 o
   7   0   7        4.80       -6.28      4.35 o
   8   0   7        4.04       13.88      4.34 o
  -9   1   7        1.81        2.11      3.21 o
  -8   1   7       48.11       46.89      3.53 o
  -7   1   7       26.99       21.84      2.88 o
  -6   1   7       10.39       10.57      1.55 o
  -5   1   7       41.23       38.65      1.79 o
  -4   1   7       59.30       59.34      2.30 o
  -3   1   7       36.04       31.40      1.75 o
  -2   1   7        0.70        0.50      1.04 o
  -1   1   7      134.83      148.17      3.54 o
   0   1   7        2.29        4.22      1.05 o
   1   1   7      139.22      134.68      3.32 o
   2   1   7      619.88      580.56      9.58 o
   3   1   7        1.30        0.82      1.28 o
   4   1   7       33.40       34.92      3.27 o
   5   1   7       18.19       13.61      1.84 o
   6   1   7      221.41      207.49      9.45 o
   7   1   7       14.21       13.05      2.92 o
   8   1   7        7.42        1.51      2.92 o
  -8   2   7       15.01       13.41      3.04 o
  -7   2   7        0.11        3.07      4.46 o
  -6   2   7       48.16       44.89      2.65 o
  -5   2   7       16.30       13.92      1.20 o
  -4   2   7      112.24      112.34      6.34 o
  -3   2   7       17.88       17.84      1.67 o
  -2   2   7      140.87      146.05      6.73 o
  -1   2   7       17.99       17.89      1.28 o
   0   2   7        2.46        1.75      0.74 o
   1   2   7       78.32       87.02      3.22 o
   2   2   7       55.72       58.07      1.98 o
   3   2   7       95.96       93.81      2.86 o
   4   2   7     1001.43     1050.13     18.23 o
   5   2   7       89.06       78.67      4.02 o
   6   2   7        0.72        0.79      2.64 o
   7   2   7        3.85        0.56      2.64 o
   8   2   7        4.27       11.80      4.90 o
  -8   3   7       37.42       36.21      5.91 o
  -7   3   7       18.62       13.90      1.82 o
  -6   3   7        6.17        5.30      1.69 o
  -5   3   7       26.08       29.45      3.35 o
  -4   3   7       33.71       31.24      3.65 o
  -3   3   7       27.03       28.19      2.12 o
  -2   3   7        2.01        1.22      1.11 o
  -1   3   7       94.81      106.05      2.96 o
   0   3   7        1.05        1.17      0.84 o
   1   3   7       71.71       81.57      4.06 o
   2   3   7      289.27      297.96      5.89 o
   3   3   7        2.32        3.20      1.32 o
   4   3   7       35.10       35.34      2.72 o
   5   3   7       18.22       15.32      2.23 o
   6   3   7      146.59      163.15     13.15 o
   7   3   7       10.26        6.68      3.61 o
  -7   4   7        0.01       -1.46      2.99 o
  -6   4   7       33.23       32.56      4.23 o
  -5   4   7       10.40        3.60      1.99 o
  -4   4   7       52.18       61.38      3.80 o
  -3   4   7       14.52       12.44      1.97 o
  -2   4   7       53.73       57.08      3.30 o
  -1   4   7        9.98        9.38      1.42 o
   0   4   7        1.39        1.68      0.88 o
   1   4   7       26.26       26.45      2.00 o
   2   4   7       19.68       18.78      1.49 o
   3   4   7       60.88       59.05      3.23 o
   4   4   7      498.26      556.70     13.62 o
   5   4   7       59.26       64.33      5.34 o
   6   4   7        0.05       -1.63      3.42 o
   7   4   7        1.94       -1.75      4.12 o
  -6   5   7        1.91        2.61      3.93 o
  -5   5   7       14.36       10.53      2.57 o
  -4   5   7       16.16       20.97      3.46 o
  -3   5   7       14.08       15.48      2.75 o
  -2   5   7        8.00        7.84      1.76 o
  -1   5   7       59.51       60.30      2.67 o
   0   5   7        0.26        0.31      0.94 o
   1   5   7       29.44       33.73      2.54 o
   2   5   7       89.36       93.67      3.35 o
   3   5   7        1.95        3.08      1.96 o
   4   5   7       28.62       23.07      2.26 o
   5   5   7       14.78       15.44      3.79 o
   6   5   7       67.62       61.65      7.53 o
  -5   6   7        5.23        2.00      4.65 o
  -4   6   7       17.51       16.27      4.66 o
  -3   6   7        9.52        2.30      3.16 o
  -2   6   7       17.92       18.98      2.73 o
  -1   6   7        3.80       -0.40      1.55 o
   0   6   7        4.47        4.27      2.05 o
   1   6   7        8.31        7.91      2.59 o
   2   6   7        6.84        8.77      2.24 o
   3   6   7       36.95       29.20      5.11 o
   4   6   7      188.77      251.87     12.34 o
   5   6   7       33.33       43.25      9.28 o
  -3   7   7        5.94        1.71     10.80 o
  -2   7   7        9.40       32.39     14.69 o
  -1   7   7       35.22       27.66      5.61 o
   0   7   7        0.02       -0.46      4.22 o
   1   7   7       11.10       16.78      5.66 o
   2   7   7       22.51       13.86      7.80 o
  -8   0   8       25.45       23.90      3.97 o
  -7   0   8       13.11        8.88      2.25 o
  -6   0   8      287.61      274.27     11.30 o
  -5   0   8       36.00       37.10      2.88 o
  -4   0   8      195.44      210.73      8.03 o
  -3   0   8        6.83        7.86      1.48 o
  -2   0   8      241.64      267.40     15.67 o
  -1   0   8        1.22        2.62      2.88 o
   0   0   8      220.30      239.26      7.33 o
   1   0   8        2.35        6.41      2.85 o
   2   0   8       77.00       68.18      4.57 o
   3   0   8        0.11        1.23      1.64 o
   4   0   8      534.68      550.31     14.80 o
   5   0   8        0.06       -1.49      2.16 o
   6   0   8        2.54        2.13      4.56 o
   7   0   8       16.90       11.96      5.68 o
   8   0   8        0.03       -0.97      4.82 o
  -8   1   8       57.44       50.99      4.49 o
  -7   1   8       11.79       11.16      3.22 o
  -6   1   8       20.89       21.38      1.73 o
  -5   1   8       87.88       88.71      3.69 o
  -4   1   8        5.71        4.39      1.03 o
  -3   1   8        0.16        1.41      0.96 o
  -2   1   8       95.74       93.30      3.36 o
  -1   1   8       23.38       27.47      1.56 o
   0   1   8       10.23        8.76      1.25 o
   1   1   8        2.90        2.96      1.11 o
   2   1   8       21.81       22.93      2.35 o
   3   1   8       99.97      107.14      5.12 o
   4   1   8      305.73      302.23      9.94 o
   5   1   8        0.14        0.47      1.90 o
   6   1   8       30.94       44.25      3.74 o
   7   1   8       48.84       41.67      7.27 o
   8   1   8       58.16       76.07      6.01 o
  -8   2   8       22.81       16.40      3.33 o
  -7   2   8       13.96       17.37      3.51 o
  -6   2   8      223.84      212.37      6.33 o
  -5   2   8       26.50       25.19      2.79 o
  -4   2   8      145.79      152.79      5.29 o
  -3   2   8        5.99        5.85      1.48 o
  -2   2   8      187.62      219.11      9.84 o
  -1   2   8        0.66        2.55      0.94 o
   0   2   8      161.79      183.93      6.58 o
   1   2   8        2.59        3.49      1.14 o
   2   2   8       61.19       57.66      2.21 o
   3   2   8        0.07        1.21      1.15 o
   4   2   8      437.06      470.68      9.93 o
   5   2   8        0.11       -0.32      2.07 o
   6   2   8        2.15        0.71      4.13 o
   7   2   8       15.16        8.98      3.69 o
  -8   3   8       32.19       26.93      5.79 o
  -7   3   8        7.90        5.61      2.87 o
  -6   3   8       13.01       12.79      3.00 o
  -5   3   8       49.71       51.21      6.96 o
  -4   3   8        0.80       -0.78      1.71 o
  -3   3   8        0.73        1.98      1.37 o
  -2   3   8       86.45       93.76      3.56 o
  -1   3   8       13.76       16.12      2.59 o
   0   3   8        3.34        3.80      1.08 o
   1   3   8        2.70        1.88      1.11 o
   2   3   8       15.79       18.40      1.53 o
   3   3   8       51.32       56.50      3.00 o
   4   3   8      217.70      223.42      5.89 o
   5   3   8        0.01        1.19      2.28 o
   6   3   8       21.51       16.88      3.89 o
   7   3   8       31.05       36.47      6.40 o
  -7   4   8       13.43       11.59      4.92 o
  -6   4   8      118.46      110.18     10.43 o
  -5   4   8       14.09        9.73      2.43 o
  -4   4   8       76.31       87.45      7.01 o
  -3   4   8        6.84        5.70      1.67 o
  -2   4   8      116.25      129.19      5.23 o
  -1   4   8        0.76        0.34      0.98 o
   0   4   8       75.60       78.01      3.69 o
   1   4   8        2.44        0.99      1.06 o
   2   4   8       37.14       41.37      2.27 o
   3   4   8        0.11        1.52      1.52 o
   4   4   8      270.33      310.66      8.19 o
   5   4   8        1.35       -0.69      2.67 o
   6   4   8        0.95        0.59      3.81 o
  -6   5   8        5.35        6.90      8.10 o
  -5   5   8       19.30       25.01      7.03 o
  -4   5   8        0.14       -2.04      1.99 o
  -3   5   8        0.77        1.95      2.23 o
  -2   5   8       63.14       74.84      3.99 o
  -1   5   8        9.34        6.25      1.35 o
   0   5   8        1.46        0.38      2.00 o
   1   5   8        0.47        1.98      1.35 o
   2   5   8        5.93        3.61      1.88 o
   3   5   8       21.50       19.21      2.23 o
   4   5   8      133.38      125.42      9.20 o
   5   5   8        0.22        1.97      4.27 o
  -5   6   8        6.50        3.90      4.95 o
  -4   6   8       33.79       27.49      5.33 o
  -3   6   8        6.96        1.86      4.05 o
  -2   6   8       68.34       78.35      7.39 o
  -1   6   8        1.05        3.90     10.20 o
   0   6   8       28.05       41.06      5.02 o
   1   6   8        1.75        1.54      4.12 o
   2   6   8       19.50       14.83      4.09 o
   3   6   8        0.11        5.01      3.87 o
   4   6   8      144.19      181.07     10.31 o
  -2   7   8       40.92       40.10      9.75 o
  -1   7   8        4.82        1.36      4.50 o
   0   7   8        0.47        8.34      5.98 o
   1   7   8        0.02       -3.36      4.95 o
  -8   0   9       12.17       13.13      4.59 o
  -7   0   9        9.76        6.82      2.54 o
  -6   0   9       42.45       41.08      3.62 o
  -5   0   9        0.03       -1.67      1.21 o
  -4   0   9      834.15      918.97     21.20 o
  -3   0   9      422.90      441.09     31.49 o
  -2   0   9       77.40       73.55      4.09 o
  -1   0   9      201.42      204.99      6.96 o
   0   0   9        0.87       -1.93      1.29 o
   1   0   9       23.78       19.23      3.08 o
   2   0   9      771.16      777.25     22.56 o
   3   0   9      895.91      935.95     24.27 o
   4   0   9        3.04        6.27      2.73 o
   5   0   9       96.98       91.17      6.07 o
   6   0   9       40.06       59.67      9.75 o
   7   0   9        3.70        9.54      4.34 o
  -8   1   9       18.54       20.06      3.77 o
  -7   1   9       13.84        8.32      2.36 o
  -6   1   9        1.85        2.61      1.12 o
  -5   1   9       15.64       16.53      1.79 o
  -4   1   9       87.31       84.29      3.63 o
  -3   1   9     1074.40     1162.88     20.45 o
  -2   1   9      660.51      669.57     12.86 o
  -1   1   9       72.45       72.38      3.29 o
   0   1   9      156.23      164.76      4.89 o
   1   1   9       39.23       49.10      4.54 o
   2   1   9      139.72      132.36      4.22 o
   3   1   9      721.01      726.24     12.01 o
   4   1   9      277.02      284.51      7.26 o
   5   1   9       89.02       91.68      7.62 o
   6   1   9        2.46        3.22      3.24 o
   7   1   9        5.95        7.67      3.85 o
  -8   2   9       10.20       12.64      3.81 o
  -7   2   9        9.54        7.81      2.20 o
  -6   2   9       33.52       29.16      4.54 o
  -5   2   9        0.14        1.52      1.25 o
  -4   2   9      659.23      711.79     17.92 o
  -3   2   9      332.71      354.31      9.03 o
  -2   2   9       50.17       45.21      2.61 o
  -1   2   9      130.71      122.82      4.56 o
   0   2   9        0.94        0.36      2.14 o
   1   2   9       25.63       24.85      2.04 o
   2   2   9      600.22      627.22     10.60 o
   3   2   9      728.29      801.59     13.52 o
   4   2   9        1.96       -0.95      2.25 o
   5   2   9       80.68       79.64     11.12 o
   6   2   9       30.10       34.80      4.36 o
   7   2   9        3.23        0.33      3.21 o
  -7   3   9       11.45        6.90      4.44 o
  -6   3   9        0.20       -0.37      2.26 o
  -5   3   9        8.31        6.95      3.17 o
  -4   3   9       48.23       50.64      3.35 o
  -3   3   9      667.66      747.76     20.32 o
  -2   3   9      418.07      482.31     12.25 o
  -1   3   9       41.20       38.23      4.42 o
   0   3   9       77.34       79.60      5.61 o
   1   3   9       14.91       10.90      1.59 o
   2   3   9       98.06       99.61      3.75 o
   3   3   9      487.60      537.59     10.02 o
   4   3   9      164.84      182.12      8.22 o
   5   3   9       55.94       57.53      4.24 o
   6   3   9        1.86        1.77      3.61 o
  -7   4   9        8.16        1.05      4.69 o
  -6   4   9       17.39        6.31      4.87 o
  -5   4   9        1.97        4.45      2.69 o
  -4   4   9      359.85      391.47     12.34 o
  -3   4   9      187.99      202.56      8.11 o
  -2   4   9       18.25       23.86      2.25 o
  -1   4   9       46.28       46.01      3.29 o
   0   4   9        0.14        0.48      1.40 o
   1   4   9       21.65       20.26      1.62 o
   2   4   9      298.95      342.16      8.06 o
   3   4   9      412.15      473.70     11.41 o
   4   4   9        0.91        0.97      1.94 o
   5   4   9       45.73       67.28      9.21 o
   6   4   9       14.16       14.92      5.44 o
  -6   5   9        0.14        2.53      4.77 o
  -5   5   9        3.76        3.75      4.03 o
  -4   5   9       20.11       20.58      5.75 o
  -3   5   9      322.10      359.35     13.96 o
  -2   5   9      189.81      228.57      9.85 o
  -1   5   9       13.13       15.31      2.72 o
   0   5   9       20.90       17.86      2.52 o
   1   5   9        1.76        3.30      1.68 o
   2   5   9       55.26       50.66      5.34 o
   3   5   9      254.04      265.79      8.63 o
   4   5   9       64.98       65.06      4.99 o
   5   5   9       22.74       15.56      4.73 o
  -4   6   9      155.62      221.92     23.69 o
  -3   6   9       90.55      104.06     20.39 o
  -2   6   9        5.43       14.09      5.09 o
  -1   6   9       11.76        9.90      8.70 o
   0   6   9        0.03       -1.53      4.09 o
   1   6   9       14.10       13.59      5.31 o
   2   6   9      112.03      122.24     11.66 o
   3   6   9      186.98      226.79     19.04 o
  -8   0  10        0.70        5.14      4.44 o
  -7   0  10        0.67        1.93      4.05 o
  -6   0  10        5.92        4.51      1.66 o
  -5   0  10       86.84       77.76      4.46 o
  -4   0  10      150.25      147.31      6.33 o
  -3   0  10       63.07       74.78      6.48 o
  -2   0  10       12.80       11.15      2.33 o
  -1   0  10       26.62       30.68      3.46 o
   0   0  10        1.46        3.35      1.87 o
   1   0  10       17.76       11.87      2.46 o
   2   0  10      508.16      493.24     18.78 o
   3   0  10       20.75       25.03      4.37 o
   4   0  10        5.79        4.57      4.04 o
   5   0  10        4.86        7.92      4.54 o
   6   0  10        0.55        2.17      3.92 o
   7   0  10       41.31       52.41      7.47 o
  -8   1  10        5.70        2.52      6.67 o
  -7   1  10        9.88       12.11      2.93 o
  -6   1  10       74.68       72.01      3.63 o
  -5   1  10        6.08       10.35      1.61 o
  -4   1  10       44.19       39.26      2.45 o
  -3   1  10      250.69      266.08      9.35 o
  -2   1  10      127.65      120.73      5.02 o
  -1   1  10        4.97        2.56      1.05 o
   0   1  10        5.18        3.34      1.13 o
   1   1  10       36.43       32.66      2.41 o
   2   1  10       11.21       11.62      1.95 o
   3   1  10       54.36       52.32      3.20 o
   4   1  10       14.47       17.29      3.33 o
   5   1  10       18.49       22.02      3.89 o
   6   1  10        0.28        2.90      5.40 o
   7   1  10      114.71      136.60      9.43 o
  -7   2  10        0.49        5.38      4.11 o
  -6   2  10        6.01        5.36      2.95 o
  -5   2  10       76.58       78.29      3.06 o
  -4   2  10      123.48      132.23      8.63 o
  -3   2  10       57.06       68.09      4.25 o
  -2   2  10        8.70        9.57      1.20 o
  -1   2  10       17.87       20.66      1.67 o
   0   2  10        1.19        0.29      1.26 o
   1   2  10       11.49       10.95      1.69 o
   2   2  10      421.33      428.89     13.63 o
   3   2  10       18.54       17.76      2.00 o
   4   2  10        4.14        5.88      2.64 o
   5   2  10        3.08        1.23      3.19 o
   6   2  10        0.37        1.11      3.15 o
  -7   3  10        8.25        6.96      4.36 o
  -6   3  10       46.94       49.13      8.12 o
  -5   3  10        4.85        2.00      2.03 o
  -4   3  10       33.49       31.81      5.34 o
  -3   3  10      174.92      205.86      7.34 o
  -2   3  10       94.26       96.62      4.25 o
  -1   3  10        1.80        1.32      1.89 o
   0   3  10        4.66        6.55      1.49 o
   1   3  10       31.29       30.68      4.20 o
   2   3  10       11.16       13.44      2.16 o
   3   3  10       29.74       29.70      2.97 o
   4   3  10       12.07        6.88      2.76 o
   5   3  10       10.37        2.68      3.51 o
   6   3  10        0.17        5.78      4.10 o
  -6   4  10        5.32        7.62      7.60 o
  -5   4  10       52.07       55.39      5.49 o
  -4   4  10       69.14       65.49      6.05 o
  -3   4  10       38.43       36.84      4.71 o
  -2   4  10        4.77        7.42      2.20 o
  -1   4  10        8.05       10.45      2.78 o
   0   4  10        1.57        1.31      1.60 o
   1   4  10        2.12        1.50      1.34 o
   2   4  10      263.67      276.38     10.55 o
   3   4  10       13.85       10.32      2.38 o
   4   4  10        1.67        0.12      2.91 o
   5   4  10        0.59       -0.13      3.78 o
  -5   5  10        3.04        1.24      4.23 o
  -4   5  10       20.40       18.59      5.17 o
  -3   5  10       96.20      125.95     13.20 o
  -2   5  10       57.97       65.89      7.28 o
  -1   5  10        0.38        2.40      4.22 o
   0   5  10        2.08        0.08      5.55 o
   1   5  10       19.69       16.50      3.44 o
   2   5  10        7.90       11.01      3.04 o
   3   5  10        8.03        2.28      3.74 o
   4   5  10        7.08        5.95      4.87 o
  -3   6  10       20.30       17.69      7.80 o
  -2   6  10        2.91       -0.16      6.25 o
  -1   6  10        3.39       -1.67      6.90 o
   0   6  10        2.21       -1.40      5.83 o
   1   6  10        0.08       -0.99      6.60 o
   2   6  10      137.94      142.25     18.59 o
  -7   0  11       16.54       11.54      5.70 o
  -6   0  11        6.91        8.10      3.86 o
  -5   0  11        6.53        6.86      2.07 o
  -4   0  11        3.34        3.98      2.28 o
  -3   0  11      357.74      370.10     35.99 o
  -2   0  11        3.26        2.46      1.65 o
  -1   0  11        2.21        4.97      1.95 o
   0   0  11        0.99        2.98      3.16 o
   1   0  11      159.84      132.88      5.97 o
   2   0  11        2.61       -0.20      2.99 o
   3   0  11       21.77       19.96      3.93 o
   4   0  11        0.90       -4.69      4.01 o
   5   0  11        0.13       17.09      8.70 o
   6   0  11        6.62       10.20      6.90 o
  -7   1  11        4.95        7.09      4.27 o
  -6   1  11       12.81       10.82      3.87 o
  -5   1  11       57.65       57.34      4.72 o
  -4   1  11       24.44       24.88      2.14 o
  -3   1  11      190.81      187.45      5.74 o
  -2   1  11        0.02        0.13      1.59 o
  -1   1  11       72.18       69.88      2.89 o
   0   1  11        1.05       -0.48      1.07 o
   1   1  11        3.99        1.55      1.63 o
   2   1  11        4.20        4.44      1.81 o
   3   1  11        8.19        9.90      2.20 o
   4   1  11        1.60        0.10      5.04 o
   5   1  11        0.48       -1.46      3.45 o
   6   1  11        8.63       13.60      4.75 o
  -7   2  11       13.71       14.94      8.28 o
  -6   2  11        6.67        6.97      4.48 o
  -5   2  11        7.82        6.10      1.08 o
  -4   2  11        3.20        5.14      2.02 o
  -3   2  11      289.48      309.54     10.62 o
  -2   2  11        2.68        1.33      1.38 o
  -1   2  11        1.02        1.73      1.95 o
   0   2  11        0.30        0.85      1.29 o
   1   2  11      146.47      124.47      4.62 o
   2   2  11        1.28        0.00      1.93 o
   3   2  11       20.08       21.06      2.51 o
   4   2  11        1.12        2.01      2.52 o
   5   2  11        0.38        4.23      3.01 o
   6   2  11        5.76       11.18      5.14 o
  -6   3  11        9.46       12.25      9.27 o
  -5   3  11       34.75       31.23      4.13 o
  -4   3  11       19.01       18.08      3.59 o
  -3   3  11      124.32      126.97      8.05 o
  -2   3  11        0.09       -3.29      2.38 o
  -1   3  11       46.30       43.40      3.97 o
   0   3  11        0.07        0.62      1.80 o
   1   3  11        4.30        5.35      2.26 o
   2   3  11        1.97        2.04      2.02 o
   3   3  11        3.79        6.17      2.15 o
   4   3  11        1.34        0.79      2.32 o
   5   3  11        0.28       -1.21      3.98 o
  -5   4  11       10.20       14.30      4.39 o
  -4   4  11        2.82        9.05      3.50 o
  -3   4  11      164.31      180.21     10.42 o
  -2   4  11        1.48        6.52      2.63 o
  -1   4  11        0.00       -2.56      2.58 o
   0   4  11        0.27       -0.68      3.12 o
   1   4  11      119.00      106.34      6.19 o
   2   4  11        0.19        0.63      1.77 o
   3   4  11       13.74       17.62      3.70 o
   4   4  11        1.12        3.39      4.20 o
  -4   5  11       13.25       11.41      5.59 o
  -3   5  11       56.13       80.06     10.80 o
  -2   5  11        0.92        2.61      5.38 o
  -1   5  11       19.06       39.60      6.94 o
   0   5  11        0.07        7.41      5.89 o
   1   5  11        2.78        5.28      3.97 o
   2   5  11        0.60        6.23      5.71 o
   3   5  11        0.88        0.71      7.85 o
  -7   0  12       19.40       27.35      5.24 o
  -6   0  12       12.78       11.30     13.65 o
  -5   0  12       31.43       37.32      5.39 o
  -4   0  12       13.37       15.98      6.00 o
  -3   0  12       41.83       34.26      5.71 o
  -2   0  12        2.64        3.14      2.27 o
  -1   0  12      134.22      113.34     12.21 o
   0   0  12      238.29      215.47      8.94 o
   1   0  12       44.11       42.71      3.87 o
   2   0  12        6.32        1.70      2.57 o
   3   0  12       90.16       78.51      6.42 o
   4   0  12        8.38       10.20      6.90 o
   5   0  12       40.66       53.08     13.20 o
  -6   1  12       13.61       15.16      5.33 o
  -5   1  12       23.84       31.23      2.80 o
  -4   1  12        0.16        1.66      1.59 o
  -3   1  12        8.99        7.99      1.61 o
  -2   1  12        5.29        3.19      1.36 o
  -1   1  12       10.52        9.28      1.57 o
   0   1  12       10.11        9.22      1.69 o
   1   1  12      110.37       97.44      4.43 o
   2   1  12       59.44       56.18      4.45 o
   3   1  12        0.44       -3.34      2.60 o
   4   1  12       17.51       23.39      5.11 o
   5   1  12       96.98      121.82     12.00 o
  -6   2  12       11.29       18.02      5.86 o
  -5   2  12       26.93       28.35      5.02 o
  -4   2  12       13.84       13.58      3.82 o
  -3   2  12       33.55       34.77      4.31 o
  -2   2  12        3.17        4.99      2.12 o
  -1   2  12      113.59      104.46      4.19 o
   0   2  12      199.05      191.48      5.83 o
   1   2  12       35.30       30.63      3.79 o
   2   2  12        5.19        1.02      2.26 o
   3   2  12       71.39       78.20      4.95 o
   4   2  12        6.27        7.87      5.21 o
   5   2  12       34.02       43.10      5.71 o
  -5   3  12       19.00       19.89      4.46 o
  -4   3  12        0.08        0.10      2.23 o
  -3   3  12        6.78        3.69      3.27 o
  -2   3  12        4.97        3.37      3.16 o
  -1   3  12        8.08        5.97      1.99 o
   0   3  12        5.39        4.61      1.43 o
   1   3  12       73.23       67.12      5.94 o
   2   3  12       34.96       35.06      3.61 o
   3   3  12        0.20       -1.12      3.62 o
   4   3  12       12.91       16.37      4.78 o
  -4   4  12       12.78       13.74      5.71 o
  -3   4  12       19.62       21.17      9.85 o
  -2   4  12        3.21       -3.38      5.25 o
  -1   4  12       67.35       68.55      8.17 o
   0   4  12      118.24      120.67     14.09 o
   1   4  12       20.81       24.27      7.05 o
   2   4  12        2.49       -1.80      6.30 o
   3   4  12       38.70       45.56      7.84 o
  -3   5  12        3.69        1.50      7.50 o
  -2   5  12        3.82        1.06      5.38 o
  -1   5  12        5.17        7.37     15.14 o
   0   5  12        1.73       -3.55      5.39 o
   1   5  12       34.33       29.60     12.45 o
   2   5  12       12.36       10.89      9.75 o
  -6   0  13        1.26        3.35      6.00 o
  -5   0  13       18.28       17.51      9.30 o
  -4   0  13       21.34       29.50      7.50 o
  -3   0  13        0.50        4.10      3.54 o
  -2   0  13       22.17       23.95      4.62 o
  -1   0  13       18.90       10.80      3.16 o
   0   0  13       15.88       10.44      2.39 o
   1   0  13       26.94       28.16      5.97 o
   2   0  13       79.13       74.42      8.45 o
   3   0  13       20.15       18.79      5.85 o
   4   0  13        0.03       -0.90      6.60 o
   5   0  13       14.18       20.09      9.30 o
  -6   1  13       32.21       35.31      8.25 o
  -5   1  13        4.31       -2.15      3.91 o
  -4   1  13       25.57       29.57      4.33 o
  -3   1  13        0.10       -1.46      1.85 o
  -2   1  13       60.15       71.39      5.40 o
  -1   1  13       14.41        6.78      1.98 o
   0   1  13       36.00       30.85      3.95 o
   1   1  13        6.03        0.87      1.96 o
   2   1  13        2.75        4.19      2.51 o
   3   1  13        2.33        1.70      4.37 o
   4   1  13       88.43      104.19     13.75 o
  -5   2  13       14.73       12.60      5.65 o
  -4   2  13       17.02       24.49      4.31 o
  -3   2  13        0.21        1.33      3.16 o
  -2   2  13       17.42       10.10      3.83 o
  -1   2  13       15.78       10.08      2.79 o
   0   2  13       12.74       11.80      2.34 o
   1   2  13       19.79       13.52      3.15 o
   2   2  13       65.39       60.61      4.36 o
   3   2  13       17.12       23.22      4.37 o
   4   2  13        0.01        2.64      4.28 o
  -5   3  13        4.58        7.60      4.59 o
  -4   3  13       17.65       24.94      4.64 o
  -3   3  13        0.24       -0.21      6.68 o
  -2   3  13       40.44       45.35      5.27 o
  -1   3  13        7.17        6.06      4.33 o
   0   3  13       23.87       14.67      3.83 o
   1   3  13        5.23        2.57      4.02 o
   2   3  13        2.21       -2.03      3.88 o
   3   3  13        2.71        3.28     12.15 o
  -3   4  13        0.01       -2.75      5.50 o
  -2   4  13        9.28        8.02      6.48 o
  -1   4  13        9.55        9.17      8.85 o
   0   4  13        7.07        3.81      5.71 o
   1   4  13        8.62        7.60      5.91 o
   2   4  13       39.46       55.58     10.69 o
  -5   0  14       27.05       21.49     10.35 o
  -4   0  14        5.19        7.07      3.78 o
  -3   0  14        0.29       14.39     10.20 o
  -2   0  14       17.99       20.48      4.08 o
  -1   0  14       13.68       13.24      4.02 o
   0   0  14        0.00        1.72      3.55 o
   1   0  14       12.74       16.13      4.24 o
   2   0  14        0.00        0.60      6.90 o
   3   0  14       17.21       16.20      7.05 o
   4   0  14        6.22       11.70      7.50 o
  -5   1  14       27.75       29.20      5.23 o
  -4   1  14        0.21        2.52      4.28 o
  -3   1  14        0.02        2.13      3.70 o
  -2   1  14        0.05        1.44      3.70 o
  -1   1  14        7.90        8.77      3.69 o
   0   1  14       16.22        9.30      2.59 o
   1   1  14        1.55       -3.88      2.59 o
   2   1  14       32.39       38.04      4.37 o
   3   1  14        5.64        5.75      4.76 o
  -4   2  14        4.19        4.98      4.32 o
  -3   2  14        0.24       10.51      4.69 o
  -2   2  14       15.27       12.98      3.84 o
  -1   2  14       11.31        1.65      4.24 o
   0   2  14        0.11       -1.52     12.15 o
   1   2  14       11.55       10.74      4.03 o
   2   2  14        0.06       -1.21      3.57 o
   3   2  14       14.23       15.68      4.80 o
  -3   3  14        0.03        8.09      5.94 o
  -2   3  14        0.08       -4.26      6.02 o
  -1   3  14        5.92        6.76      5.21 o
   0   3  14       10.12        9.77      4.68 o
   1   3  14        1.56        2.42      5.71 o
   2   3  14       21.81       21.24      7.20 o
  -3   0  15        7.83       19.49      9.90 o
  -2   0  15       83.94      111.26     16.19 o
   0   0  15        1.83        0.06      3.99 o
   1   0  15        1.57        2.51      7.05 o
   2   0  15       34.49       34.59      8.79 o
  -3   1  15       18.13       15.57      6.44 o
  -2   1  15       13.42       20.26     11.55 o
  -1   1  15        0.34        1.86      3.71 o
   0   1  15        5.91       13.54      4.24 o
   1   1  15       58.42       72.15      7.41 o
   2   1  15       21.33       20.92      6.02 o
  -2   2  15       70.83       74.64     10.59 o
  -1   2  15        0.02        0.85      5.05 o
   0   2  15        1.01        5.77      7.97 o
   1   2  15        1.22        9.06      4.89 o
 
